# Supplementary material for: Warming-induced drought leads to tree growth decline in subtropics: Evidence from tree rings in central China
Source: Front Plant Sci. 2022 Sep 23;13:964400. doi: 10.3389/fpls.2022.964400 (PMC9539437; doi:10.3389/fpls.2022.964400)
Supplement: Supplementary file 1 [file Data_Sheet_1.zip]

Archive with 16 entries (13 files):
- BAI(CSV)/
- BAI(CSV)/CE.csv
- BAI(CSV)/CH.csv
- BAI(CSV)/LF.csv
- BAI(CSV)/PM.csv
- RCS/
- RCS/LTCE.csv
- RCS/LTCH.csv
- RCS/LTLF.csv
- RCS/LTPM.csv
- std chron/
- std chron/LTCE .csv
- std chron/LTCH .csv
- std chron/LTLF .csv
- std chron/LTPM .csv
- supplementary.docx
