# Supplementary material for: Warming-induced drought leads to tree growth decline in subtropics: Evidence from tree rings in central China
Source: Front Plant Sci. 2022 Sep 23;13:964400. doi: 10.3389/fpls.2022.964400 (PMC9539437; doi:10.3389/fpls.2022.964400)
Supplement: Supplementary file 1 [file Data_Sheet_1.zip › BAI(CSV)/CE.csv]

Year	LTCE.rwl
1894	0.842156
1895	1.123686
1896	1.239955
1897	2.179767
1898	1.98637
1899	5.161242
1900	6.039403
1901	5.875797
1902	5.98661
1903	6.854658
1904	8.792046
1905	7.565426
1906	9.710575
1907	14.502452
1908	9.31073
1909	2.703728
1910	10.372924
1911	3.872673
1912	2.952599
1913	1.067123
1914	1.889488
1915	1.381042
1916	1.389648
1917	2.195663
1918	2.024857
1919	2.236115
1920	1.749481
1921	2.628342
1922	2.656548
1923	2.845947
1924	2.511078
1925	2.494156
1926	2.517532
1927	4.430344
1928	7.123108
1929	6.415054
1930	4.978806
1931	3.740494
1932	2.548172
1933	1.786255
1934	2.304047
1935	3.719147
1936	3.287247
1937	2.350822
1938	5.188991
1939	7.387794
1940	6.543642
1941	9.392448
1942	12.17192
1943	7.007542
1944	2.947106
1945	7.528348
1946	6.919346
1947	5.969558
1948	8.561392
1949	8.601058
1950	7.557716
1951	9.128527
1952	7.665766
1953	9.093069
1954	9.096914
1955	9.155582
1956	10.6484
1957	12.24235
1958	10.53927
1959	12.91931
1960	12.00458
1961	14.47704
1962	13.40444
1963	14.600751
1964	13.72184
1965	12.764511
1966	16.155242
1967	20.584091
1968	17.61079
1969	19.19049
1970	18.088191
1971	20.81367
1972	22.62858
1973	23.06714
1974	21.35573
1975	21.68781
1976	24.40731
1977	17.51405
1978	24.344173
1979	26.93573
1980	22.42949
1981	21.80496
1982	22.14115
1983	22.956
1984	23.0331
1985	21.26639
1986	18.875993
1987	14.36619
1988	22.00144
1989	21.20678
1990	26.03738
1991	20.349973
1992	27.16879
1993	32.18512
1994	30.93086
1995	33.70728
1996	34.584381
1997	33.47147
1998	31.974321
1999	31.50522
2000	29.434764
2001	29.640802
2002	29.67193
2003	28.07096
2004	30.04032
2005	33.635311
2006	26.73192
2007	24.205492
2008	30.2288
2009	31.97632
2010	31.493583
2011	31.40202
2012	24.21868
2013	22.15899
2014	22.323484
2015	23.12235
2016	24.15897
2017	21.56493
2018	20.705841
2019	21.341361
2020	20.280401
2021	10.527334
