# Supplementary material for: Warming-induced drought leads to tree growth decline in subtropics: Evidence from tree rings in central China
Source: Front Plant Sci. 2022 Sep 23;13:964400. doi: 10.3389/fpls.2022.964400 (PMC9539437; doi:10.3389/fpls.2022.964400)
Supplement: Supplementary file 1 [file Data_Sheet_1.zip › BAI(CSV)/CH.csv]

Year	LTCH2.rwl
1900	10.09513
1901	13.27692
1902	9.48307
1903	17.976562
1904	20.451881
1905	19.45987
1906	30.716934
1907	26.59229
1908	7.235718
1909	3.369041
1910	2.823383
1911	3.988021
1912	4.387892
1913	3.840056
1914	7.700581
1915	8.338415
1916	10.377794
1917	12.24341
1918	13.4758
1919	15.16768
1920	14.69263
1921	12.954563
1922	18.52177
1923	14.9365
1924	14.808162
1925	10.09253
1926	15.03977
1927	19.33058
1928	19.55028
1929	22.196973
1930	14.16319
1931	12.65085
1932	9.2997
1933	10.70085
1934	11.116013
1935	13.30147
1936	12.59388
1937	10.59947
1938	14.451634
1939	19.5774
1940	19.90191
1941	19.32634
1942	16.829853
1943	15.95069
1944	12.94682
1945	14.30944
1946	15.182581
1947	19.66848
1948	14.182574
1949	10.177083
1950	13.241743
1951	11.90587
1952	15.14068
1953	14.635522
1954	15.38631
1955	9.560849
1956	14.83016
1957	10.906494
1958	13.1456
1959	12.43632
1960	14.33955
1961	15.6237
1962	15.571134
1963	18.403514
1964	19.824781
1965	19.399553
1966	16.3572
1967	13.982204
1968	17.29722
1969	11.67936
1970	11.98867
1971	12.348443
1972	14.545121
1973	17.955282
1974	16.00845
1975	15.12268
1976	14.87008
1977	14.44912
1978	13.086703
1979	17.457151
1980	22.5229
1981	18.38535
1982	19.205043
1983	20.018362
1984	18.45565
1985	19.318761
1986	19.35845
1987	19.19008
1988	16.38926
1989	19.12173
1990	18.8686
1991	26.791334
1992	20.10853
1993	23.693513
1994	27.96011
1995	28.28518
1996	31.942142
1997	34.04944
1998	28.304073
1999	23.8005
2000	23.402572
2001	23.77034
2002	28.47955
2003	25.662111
2004	28.24519
2005	26.62083
2006	28.51567
2007	26.352764
2008	17.54675
2009	20.391443
2010	23.676471
2011	21.834152
2012	24.923154
2013	22.894483
2014	26.31051
2015	26.342145
2016	28.57064
2017	24.926082
2018	28.35754
2019	22.41741
2020	23.1271
2021	21.38338
