# Supplementary material for: Warming-induced drought leads to tree growth decline in subtropics: Evidence from tree rings in central China
Source: Front Plant Sci. 2022 Sep 23;13:964400. doi: 10.3389/fpls.2022.964400 (PMC9539437; doi:10.3389/fpls.2022.964400)
Supplement: Supplementary file 1 [file Data_Sheet_1.zip › BAI(CSV)/LF.csv]

Year	LTLF2.rwl
1942	16.955463
1943	19.822242
1944	18.02876
1945	23.50223
1946	17.67456
1947	5.952644
1948	9.069896
1949	6.25378
1950	7.36963
1951	11.9288
1952	13.40468
1953	4.257196
1954	8.311541
1955	9.095712
1956	9.377072
1957	10.83743
1958	14.4065
1959	13.79721
1960	14.67965
1961	14.09671
1962	13.528153
1963	16.99537
1964	15.184381
1965	13.70093
1966	13.783444
1967	15.501161
1968	14.13719
1969	12.533861
1970	10.69045
1971	12.57963
1972	15.61409
1973	15.763134
1974	17.11445
1975	14.95086
1976	7.793152
1977	12.902543
1978	15.37118
1979	19.3547
1980	20.6516
1981	19.169633
1982	21.718111
1983	20.245124
1984	21.70201
1985	22.57683
1986	20.910223
1987	15.00835
1988	15.80518
1989	17.023633
1990	16.75372
1991	17.512901
1992	21.207431
1993	23.75747
1994	24.706501
1995	27.75879
1996	27.98195
1997	26.1094
1998	25.543321
1999	28.084814
2000	26.18682
2001	27.66138
2002	28.200962
2003	28.75603
2004	23.99106
2005	25.03911
2006	25.65756
2007	24.050811
2008	25.233663
2009	26.235944
2010	26.77058
2011	26.998754
2012	27.87062
2013	34.92139
2014	34.52008
2015	32.123234
2016	23.7767
2017	22.41186
2018	22.8236
2019	26.0242
2020	21.5345
2021	22.893831
