# Supplementary material for: Warming-induced drought leads to tree growth decline in subtropics: Evidence from tree rings in central China
Source: Front Plant Sci. 2022 Sep 23;13:964400. doi: 10.3389/fpls.2022.964400 (PMC9539437; doi:10.3389/fpls.2022.964400)
Supplement: Supplementary file 1 [file Data_Sheet_1.zip › BAI(CSV)/PM.csv]

Year	LTPM.rwl
1883	0.105977
1884	0.192966
1885	0.513828
1886	0.591197
1887	0.855909
1888	0.306938
1889	1.187477
1890	1.051338
1891	1.349612
1892	2.739268
1893	3.332574
1894	2.385015
1895	1.30766
1896	1.212624
1897	2.257359
1898	2.148847
1899	2.346795
1900	2.250601
1901	2.619347
1902	4.682285
1903	5.129516
1904	4.07307
1905	4.626935
1906	4.422245
1907	3.80245
1908	2.801322
1909	3.53746
1910	4.000036
1911	3.74869
1912	4.274708
1913	4.84934
1914	6.50366
1915	7.854509
1916	7.958459
1917	5.814109
1918	6.563097
1919	7.427512
1920	7.390369
1921	5.894169
1922	5.542846
1923	7.111702
1924	10.515254
1925	8.888243
1926	8.033804
1927	7.034722
1928	8.450264
1929	8.715435
1930	5.309217
1931	5.276363
1932	5.175715
1933	6.142414
1934	7.890732
1935	10.65243
1936	11.645153
1937	11.73374
1938	7.327308
1939	6.329978
1940	8.897449
1941	7.811324
1942	9.363971
1943	12.11801
1944	10.56187
1945	8.203442
1946	5.577031
1947	8.741281
1948	11.4331
1949	12.824744
1950	11.93172
1951	12.19295
1952	8.108223
1953	9.909142
1954	7.093351
1955	7.492586
1956	4.620908
1957	5.544403
1958	6.248267
1959	9.391553
1960	10.71649
1961	11.48907
1962	13.57719
1963	15.7548
1964	14.0955
1965	15.60221
1966	15.882372
1967	10.560812
1968	10.75666
1969	13.18507
1970	8.301272
1971	9.787525
1972	9.680579
1973	8.954139
1974	14.082224
1975	12.90691
1976	11.23575
1977	7.940517
1978	9.729934
1979	8.501562
1980	11.717203
1981	14.21519
1982	12.608701
1983	11.44437
1984	15.01704
1985	13.331262
1986	7.636826
1987	8.1942
1988	9.656645
1989	7.366318
1990	7.655886
1991	7.917864
1992	10.85571
1993	7.883288
1994	7.966372
1995	7.900891
1996	8.947957
1997	10.087202
1998	11.31431
1999	9.137545
2000	9.01152
2001	7.336805
2002	9.006755
2003	8.521123
2004	9.596458
2005	9.945447
2006	7.101209
2007	9.528289
2008	8.789619
2009	3.712031
2010	4.434442
2011	4.46317
2012	5.049621
2013	5.458364
2014	5.86531
2015	6.904
2016	9.323902
2017	8.209937
2018	9.009734
2019	6.055098
2020	5.834977
2021	5.658756
