# Supplementary material for: Warming-induced drought leads to tree growth decline in subtropics: Evidence from tree rings in central China
Source: Front Plant Sci. 2022 Sep 23;13:964400. doi: 10.3389/fpls.2022.964400 (PMC9539437; doi:10.3389/fpls.2022.964400)
Supplement: Supplementary file 1 [file Data_Sheet_1.zip › RCS/LTCE.csv]

	std	samp.depth
1890	0.709063954153159	1
1891	0.817883938378068	1
1892	0.647175402033281	1
1893	0.857731834864252	1
1894	0.615151333728949	1
1895	1.24046008133373	1
1896	1.12224312922644	1
1897	0.906186744737673	1
1898	0.806791281676798	1
1899	0.828919424671401	1
1900	0.865394462098901	1
1901	0.766118258758909	1
1902	0.922060932034958	1
1903	1.27596548085874	1
1904	0.770770680762277	1
1905	0.219539813522705	1
1906	0.823458562913231	1
1907	0.298840474576849	1
1908	0.224992887256939	1
1909	0.0807641962077634	1
1910	1.07566223751629	1
1911	0.105001700613959	1
1912	0.107144881535604	1
1913	0.172105479322838	1
1914	0.16127661232577	1
1915	0.180847021927211	1
1916	0.143360442021302	1
1917	0.216808156375674	1
1918	0.218700445516463	1
1919	0.232287845185518	1
1920	0.166447111083643	1
1921	0.19813201823756	1
1922	0.197142124059196	1
1923	0.341091931664409	1
1924	0.535012427480651	1
1925	0.46937752354965	1
1926	0.357497338034572	1
1927	0.266185173420864	1
1928	0.181297365049059	1
1929	0.127726303749259	1
1930	0.2056508509436	1
1931	0.26908033351375	1
1932	0.239297793630449	1
1933	0.344812735279063	1
1934	0.372262253721379	1
1935	0.611640146854238	1
1936	0.979278519348358	1
1937	1.74873722703209	2
1938	1.70296417114804	2
1939	1.15310593745181	2
1940	0.591850397949329	3
1941	0.80240252916821	3
1942	0.832786467920343	3
1943	0.631108964305475	3
1944	0.661937482914359	5
1945	0.642725017411522	5
1946	0.795712540328199	7
1947	0.98162036467093	9
1948	0.872662139980437	10
1949	0.896553431688091	12
1950	0.889039303725422	12
1951	0.960888032604773	12
1952	0.889974503871142	12
1953	0.996617714861081	13
1954	0.860988022753072	15
1955	0.861038366790651	16
1956	0.901686884298764	17
1957	0.969142387228615	17
1958	0.966452128207651	20
1959	1.04304388932533	20
1960	0.991167349083968	21
1961	1.04992691420205	23
1962	1.06579743367845	25
1963	1.068818225139	27
1964	0.917053880723196	30
1965	0.930315722564409	34
1966	1.04211584208438	34
1967	1.10403561941658	34
1968	0.987187052962906	34
1969	0.999715678794707	33
1970	1.02042928945315	34
1971	0.989602335504624	35
1972	0.938968304239326	35
1973	0.964901907060329	36
1974	0.96555808705516	38
1975	1.01495736565109	38
1976	1.21470479545218	39
1977	0.793590455203642	39
1978	1.05812920488553	39
1979	1.06966402282012	38
1980	0.965067042885554	39
1981	0.975916248219228	40
1982	0.950196536677819	40
1983	1.01061416224902	40
1984	0.92620547972871	40
1985	0.932059221988817	40
1986	0.871539054012608	42
1987	0.542621663792061	42
1988	0.970840490397454	42
1989	0.939808953919364	42
1990	1.11463909849396	42
1991	0.934348777309336	42
1992	1.12709083648412	42
1993	1.31209635339958	42
1994	1.25959639405506	42
1995	1.30126336744551	42
1996	1.30895146822361	42
1997	1.23368283766746	43
1998	1.19831499001918	43
1999	1.14199303031635	43
2000	1.06329543607802	43
2001	1.09125299211574	43
2002	1.11088943292885	43
2003	1.10853146652121	43
2004	1.06670940272438	43
2005	1.17716781298033	43
2006	0.950426990267988	42
2007	0.757335158823782	42
2008	1.0219839184488	42
2009	1.13113928773309	42
2010	1.00757365492835	42
2011	1.1269606462606	40
2012	0.88145339818863	40
2013	0.787941829675652	40
2014	0.799687233016781	39
2015	1.10007701454465	38
2016	1.10770436668078	36
2017	1.0106990353607	34
2018	0.909625210787045	31
2019	0.832332401400954	24
2020	0.711003482385869	17
2021	0.464061643386159	9
