# Supplementary material for: Warming-induced drought leads to tree growth decline in subtropics: Evidence from tree rings in central China
Source: Front Plant Sci. 2022 Sep 23;13:964400. doi: 10.3389/fpls.2022.964400 (PMC9539437; doi:10.3389/fpls.2022.964400)
Supplement: Supplementary file 1 [file Data_Sheet_1.zip › RCS/LTCH.csv]

	std	samp.depth
1899	1.59191650377218	1
1900	1.23806909192278	1
1901	1.39842147689965	1
1902	0.899087498526273	1
1903	1.55358387216578	1
1904	1.59326355305709	1
1905	1.39745349840006	1
1906	2.04061890944638	1
1907	1.64774280328283	1
1908	0.436866161925902	1
1909	0.588450243774208	2
1910	1.03697328808496	3
1911	0.724303097323466	3
1912	0.536281080091388	3
1913	0.960321475717251	4
1914	0.937090959645965	4
1915	0.993092263166648	4
1916	1.08380928199124	4
1917	1.26070313577994	4
1918	1.25293326824232	4
1919	1.26450797162214	4
1920	1.15005280162558	4
1921	0.933704256017061	4
1922	1.26604433405164	4
1923	0.971552318876027	4
1924	1.06419190392552	4
1925	0.859671842175212	5
1926	0.967957351280619	5
1927	1.27334573748386	5
1928	1.23008245834296	5
1929	1.3122493221842	5
1930	1.16744465941551	6
1931	0.804858221705942	6
1932	0.446643299005292	7
1933	0.648557621863533	7
1934	0.779113669283154	7
1935	0.941773666219681	8
1936	1.13823372628015	11
1937	1.06584239833179	14
1938	1.20384158889308	14
1939	1.51328905587308	15
1940	1.41474883698809	15
1941	1.41685122460312	15
1942	1.24531838011684	15
1943	1.31041697551852	16
1944	1.0112713468322	16
1945	0.99607216528977	17
1946	1.23031488070071	20
1947	1.42704665236093	21
1948	0.989463381689902	23
1949	0.838232743825332	24
1950	1.01142567594421	25
1951	0.858670879561092	26
1952	1.09726313847757	26
1953	0.979663816948064	27
1954	1.05386110323723	29
1955	0.588647431113816	30
1956	0.750362945603033	30
1957	0.73654941695504	30
1958	0.901481063579084	30
1959	0.858627857902242	31
1960	0.977339571845826	31
1961	1.04547035595853	31
1962	0.997330927822589	30
1963	1.16405983364709	30
1964	1.21698677704737	30
1965	1.21475433090416	30
1966	1.09484888374405	32
1967	0.906056889445541	33
1968	1.17601591940162	34
1969	0.666003564884933	34
1970	0.584999290003014	34
1971	0.645884263862757	34
1972	0.74497934746055	34
1973	1.06862578564282	34
1974	0.953456765605024	35
1975	0.89515882406884	35
1976	0.805132002232413	35
1977	0.798094863605483	36
1978	0.685278621017038	36
1979	0.92705697646329	36
1980	1.16381039205603	36
1981	1.00842036921104	36
1982	1.06354443736916	36
1983	1.02187057137648	36
1984	0.95687243198467	36
1985	0.914025933659623	36
1986	0.977858513445741	36
1987	0.969548468517064	36
1988	0.813139222643669	36
1989	0.93905681499462	36
1990	0.904391518398804	36
1991	1.36232744164637	36
1992	0.952631175806134	37
1993	1.06632616478313	37
1994	1.36270120564042	37
1995	1.35183443573151	37
1996	1.3901776552904	37
1997	1.48073793799252	37
1998	1.1362967335309	37
1999	1.03329445103685	37
2000	0.922204415817376	37
2001	1.02418366952153	37
2002	1.15585889666968	37
2003	0.896954036611307	37
2004	1.06970772809958	37
2005	1.07284425593828	37
2006	1.2226408683566	37
2007	1.01172543722076	37
2008	0.621561672913471	37
2009	0.746185939768473	37
2010	0.851503898898272	37
2011	0.916265080066637	36
2012	1.04001722259491	36
2013	0.885433680343057	35
2014	1.01082381314128	35
2015	1.07080294330103	35
2016	1.22514800949068	34
2017	0.988633592036297	32
2018	0.970308280833024	32
2019	1.02355759106267	29
2020	0.987260962844919	27
2021	1.00494401153961	16
