# Supplementary material for: Warming-induced drought leads to tree growth decline in subtropics: Evidence from tree rings in central China
Source: Front Plant Sci. 2022 Sep 23;13:964400. doi: 10.3389/fpls.2022.964400 (PMC9539437; doi:10.3389/fpls.2022.964400)
Supplement: Supplementary file 1 [file Data_Sheet_1.zip › RCS/LTLF.csv]

	std	samp.depth
1941	1.2936936510729	1
1942	1.51949571599153	1
1943	1.56869736421355	1
1944	1.29974616949622	1
1945	1.55256284856992	1
1946	1.07236617154469	1
1947	0.812230341000787	4
1948	0.821891305469019	4
1949	0.874707096762813	4
1950	0.736508474071767	4
1951	1.26115097894362	4
1952	1.00433512572081	5
1953	0.587319261496554	7
1954	0.751378802521038	7
1955	0.896046155825038	9
1956	0.85582913053059	9
1957	0.923168042185587	9
1958	1.1595340882837	9
1959	1.19079842522412	10
1960	1.17796875631644	11
1961	1.21945329160109	13
1962	0.992108380606519	13
1963	1.1640204631059	13
1964	1.06319267298574	15
1965	0.873237231688183	16
1966	0.997856087612443	17
1967	1.11570169193498	20
1968	1.03305187608028	21
1969	0.866814880089003	22
1970	0.82376342456694	23
1971	1.01720629671748	25
1972	1.09833583225758	25
1973	1.15435681967942	27
1974	1.08966406897471	27
1975	1.06996572881189	30
1976	0.563145473256258	31
1977	0.848609441948956	31
1978	1.04539930359326	31
1979	1.12248635018279	31
1980	1.11870851491914	31
1981	1.02933125649891	31
1982	1.10249294283991	31
1983	1.0215284716622	31
1984	1.0588260846507	31
1985	1.08512716855694	31
1986	1.00943993035292	31
1987	0.721353935558003	31
1988	0.740352878479673	31
1989	0.759335422486699	31
1990	0.73374284288663	31
1991	0.812049635132204	31
1992	0.962472214664881	31
1993	1.02913490869762	31
1994	1.04495690496548	31
1995	1.19624580743173	31
1996	1.19024669158305	31
1997	1.06810745852675	31
1998	1.0044561746969	31
1999	1.08993038881791	31
2000	0.983640250190477	31
2001	1.07005885463017	31
2002	1.06325418269368	31
2003	1.04972668771479	31
2004	0.871392292850582	31
2005	0.905211056513482	31
2006	0.894528335065755	31
2007	0.871931794381687	31
2008	0.893422763746862	31
2009	0.95136765122168	29
2010	0.960672631019662	29
2011	0.93247283900359	29
2012	0.867244474514554	29
2013	1.17775061549046	29
2014	1.10547243516486	28
2015	1.33363339247671	27
2016	1.37494800769022	27
2017	1.3662161473058	27
2018	1.3514881112837	24
2019	0.906608832335013	18
2020	0.49144186450936	5
2021	0.229942714701196	4
