# Supplementary material for: Warming-induced drought leads to tree growth decline in subtropics: Evidence from tree rings in central China
Source: Front Plant Sci. 2022 Sep 23;13:964400. doi: 10.3389/fpls.2022.964400 (PMC9539437; doi:10.3389/fpls.2022.964400)
Supplement: Supplementary file 1 [file Data_Sheet_1.zip › RCS/LTPM.csv]

	std	samp.depth
1882	0.241976548183635	1
1883	0.208566970392541	1
1884	0.312423500360565	1
1885	0.633834608652216	1
1886	0.570113110005483	1
1887	0.685388117757172	1
1888	0.61350245677188	2
1889	0.618493670507184	2
1890	0.492155299748087	2
1891	0.899538325735445	3
1892	1.17365568416335	4
1893	1.02876843881386	4
1894	0.672941181485256	4
1895	0.263792242152935	4
1896	0.442121009464634	6
1897	0.726467185512932	7
1898	0.687891234115263	8
1899	0.764558777339268	8
1900	0.930104258713076	10
1901	0.818450240402825	10
1902	1.1206476939438	10
1903	1.13542254199137	10
1904	1.07729122050015	12
1905	1.22334724478584	14
1906	1.12269129148753	16
1907	0.937195496803127	18
1908	0.668902533896313	19
1909	0.783109148931956	19
1910	0.842594994877471	20
1911	0.7200052049509	20
1912	0.884757876792126	21
1913	0.916898662907289	21
1914	1.22987007867493	22
1915	1.4244217964404	22
1916	1.36615607108216	23
1917	0.992195984312215	23
1918	1.00685329800324	23
1919	1.16538300594106	25
1920	1.10218540849892	26
1921	0.856873076527384	26
1922	0.830932254438622	26
1923	1.00768668582091	26
1924	1.42941890143868	26
1925	1.1250057117663	26
1926	1.06010197028526	26
1927	0.906498010525302	27
1928	1.09375701481694	27
1929	1.12332509184627	28
1930	0.684638554374197	29
1931	0.708892684764251	29
1932	0.693094182188753	29
1933	0.80917599954935	29
1934	1.02294697324679	29
1935	1.3311751424738	29
1936	1.45384392802	30
1937	1.36558628077859	30
1938	0.888304751709302	30
1939	0.743930789351142	30
1940	1.04300263455664	30
1941	0.88106519232531	30
1942	1.02365300828436	30
1943	1.3650351880994	30
1944	1.16628072530936	30
1945	0.876301514475518	30
1946	0.563675937542025	30
1947	0.939260814744638	30
1948	1.2024812200081	30
1949	1.36135978201364	30
1950	1.25940853777074	30
1951	1.28397173147543	30
1952	0.871258491199258	31
1953	1.0636922041057	31
1954	0.741125041782472	31
1955	0.820278373613897	31
1956	0.358891306896179	31
1957	0.498866913377507	31
1958	0.593821567796277	31
1959	0.99778398875436	31
1960	1.12054229251511	31
1961	1.18664104475992	31
1962	1.40664274824387	31
1963	1.61011261659312	31
1964	1.40799936763517	31
1965	1.53881165675705	31
1966	1.54726840771593	31
1967	1.04989448793417	31
1968	1.01436625346901	31
1969	1.23612541305262	31
1970	0.80831933845797	31
1971	0.954207740697146	31
1972	0.852771677624809	31
1973	0.8498983809318	31
1974	1.39102054543745	31
1975	1.26574419371815	31
1976	1.12299119043764	31
1977	0.74841585814228	31
1978	0.956727682524865	31
1979	0.86931923864791	31
1980	1.18444188283432	31
1981	1.4481169345171	31
1982	1.21182195331017	31
1983	1.00984459697483	31
1984	1.42936817196046	31
1985	1.38648586102269	30
1986	0.792293092556694	30
1987	0.798318428598474	30
1988	1.01951535348371	30
1989	0.769453424741704	30
1990	0.817152056121555	30
1991	0.797592323735996	30
1992	1.17732364777975	30
1993	0.881829567878768	30
1994	0.92586675916958	30
1995	0.92466042502874	30
1996	1.04132795549217	30
1997	1.1066042145696	30
1998	1.17720644474116	30
1999	0.867684158686305	30
2000	0.944813499563463	30
2001	0.771435827579038	30
2002	1.05736117963536	30
2003	0.967770018382168	30
2004	1.06970188291815	29
2005	1.0518170420663	29
2006	0.943859827107458	29
2007	1.25582137014828	29
2008	1.04818786901133	29
2009	0.543756685881137	29
2010	0.54626514166588	28
2011	0.599640838092461	28
2012	0.652897167362273	28
2013	0.684097653290981	28
2014	0.847051817321656	27
2015	1.04293427892681	26
2016	0.995965939672271	25
2017	1.10763982464173	22
2018	0.861261239981452	22
2019	0.717057827286699	21
2020	0.91649407966842	21
2021	0.968698732643893	11
