# Supplementary material for: Warming-induced drought leads to tree growth decline in subtropics: Evidence from tree rings in central China
Source: Front Plant Sci. 2022 Sep 23;13:964400. doi: 10.3389/fpls.2022.964400 (PMC9539437; doi:10.3389/fpls.2022.964400)
Supplement: Supplementary file 1 [file Data_Sheet_1.zip › std chron/LTCE .csv]

	std	samp.depth
1890	0.609696756743679	1
1891	0.761712981816204	1
1892	0.652258651765711	1
1893	0.936799230772493	1
1894	0.728927706076328	1
1895	1.59060945603676	1
1896	1.54438740160359	1
1897	1.32427127983558	1
1898	1.238456465433	1
1899	1.32298196874812	1
1900	1.42329888964597	1
1901	1.28887602646951	1
1902	1.57934388736699	1
1903	2.2190708208834	1
1904	1.35907958928331	1
1905	0.392817684448087	1
1906	1.49912790431328	1
1907	0.555653370737833	1
1908	0.428724960707235	1
1909	0.157781505148828	1
1910	2.14587800336006	1
1911	0.212199188512539	1
1912	0.21760359595868	1
1913	0.349519216388932	1
1914	0.32700678583529	1
1915	0.366107880628245	1
1916	0.290375438943898	1
1917	0.441630180461887	1
1918	0.450785833099318	1
1919	0.4872426683084	1
1920	0.356725440953421	1
1921	0.434572176721893	1
1922	0.442310698745961	1
1923	0.781758776296432	1
1924	1.25188114227923	1
1925	1.11933741467572	1
1926	0.865731449053009	1
1927	0.65087326236201	1
1928	0.445244539347343	1
1929	0.314205638807109	1
1930	0.505864225768894	1
1931	0.660673516199106	1
1932	0.584815573681221	1
1933	0.836290231599343	1
1934	0.896389201635227	1
1935	1.46599945334234	1
1936	2.34214771677924	1
1937	2.12101336767593	2
1938	2.52408414043572	2
1939	1.48584754953902	2
1940	0.441274710771123	3
1941	1.0690740996249	3
1942	1.28296889888056	3
1943	0.860849980095936	3
1944	0.623654903610853	5
1945	0.640741522030431	5
1946	0.804528022632362	7
1947	0.902391119600803	9
1948	0.922358758539391	10
1949	0.966290333103139	12
1950	1.00969007027904	12
1951	1.07839445793738	12
1952	0.988817898246201	12
1953	1.21969325450252	13
1954	0.942686087164629	15
1955	0.93926521869264	16
1956	0.972779371512175	17
1957	1.10770121110859	17
1958	1.14024079843504	20
1959	1.21992848244456	20
1960	1.12350437490873	21
1961	1.22379456207142	23
1962	1.07780191752155	25
1963	1.04739152796045	27
1964	0.882814543274112	30
1965	0.827237070514724	34
1966	0.889133764261043	34
1967	1.01312457217621	34
1968	0.895229558035369	34
1969	0.939534947013528	33
1970	0.963835461446344	34
1971	0.929163613656802	35
1972	0.888895380688578	35
1973	0.946991546648218	36
1974	0.932868192529185	38
1975	0.971435271967756	38
1976	1.17223253493953	39
1977	0.764668263261785	39
1978	1.038989489568	39
1979	1.07341360974742	38
1980	0.985100551180025	39
1981	0.978827935299249	40
1982	0.9507065120948	40
1983	1.01131106687632	40
1984	0.929136693007721	40
1985	0.911446350954285	40
1986	0.891586443764738	42
1987	0.552919868773463	42
1988	0.959974482818708	42
1989	0.922143799925632	42
1990	1.06926034099076	42
1991	0.941337506732148	42
1992	1.11049166773823	42
1993	1.2529107129963	42
1994	1.20609017697827	42
1995	1.26361299544272	42
1996	1.29687206665393	42
1997	1.19404954396445	43
1998	1.16935466856729	43
1999	1.11187413185892	43
2000	1.04725937253435	43
2001	1.04354849595688	43
2002	1.05869945567914	43
2003	1.0919616007423	43
2004	1.04212106337164	43
2005	1.10453071622037	43
2006	0.906714680696196	42
2007	0.721883353484325	42
2008	0.948351422006871	42
2009	1.06101045222248	42
2010	0.930233546475854	42
2011	1.10444778807854	40
2012	0.832524120408813	40
2013	0.747078084082509	40
2014	0.787431467882637	39
2015	1.09305653166586	38
2016	1.08304839362349	36
2017	0.921069621343112	34
2018	0.784067416534894	31
2019	0.763444079613454	24
2020	0.70404507901694	17
2021	0.386461690781856	9
