# Supplementary material for: Warming-induced drought leads to tree growth decline in subtropics: Evidence from tree rings in central China
Source: Front Plant Sci. 2022 Sep 23;13:964400. doi: 10.3389/fpls.2022.964400 (PMC9539437; doi:10.3389/fpls.2022.964400)
Supplement: Supplementary file 1 [file Data_Sheet_1.zip › std chron/LTCH .csv]

	std	samp.depth
1899	0.881549066870094	1
1900	0.80609170359992	1
1901	1.04083594834448	1
1902	0.746440419452752	1
1903	1.41447115879454	1
1904	1.57082067452153	1
1905	1.47226834107928	1
1906	2.26404980245224	1
1907	1.90166370189397	1
1908	0.521476340265069	1
1909	0.567907671026952	2
1910	0.796534976784085	3
1911	0.644212457336816	3
1912	0.460028752172088	3
1913	0.672973852560796	4
1914	0.87460742745709	4
1915	0.868879699593501	4
1916	1.06139212535219	4
1917	1.14960589565504	4
1918	1.11423914106504	4
1919	1.18122028706249	4
1920	1.0657506628011	4
1921	0.880067096838508	4
1922	1.23138244372859	4
1923	0.950821245346296	4
1924	1.08903275202448	4
1925	0.755428978329507	5
1926	0.922799816391615	5
1927	1.15071589268072	5
1928	1.08127287761121	5
1929	1.19873747242242	5
1930	0.89964438142717	6
1931	0.640505008255353	6
1932	0.544856278675975	7
1933	0.557871825866357	7
1934	0.626621862407838	7
1935	0.808946441345394	8
1936	0.894273054490036	11
1937	0.815416226210475	14
1938	0.970346958110051	14
1939	1.21012414854291	15
1940	1.16688540110756	15
1941	1.27578826903283	15
1942	1.15163644712475	15
1943	1.20541938694674	16
1944	0.948888441866802	16
1945	0.935512940511711	17
1946	1.06462907943972	20
1947	1.28066733922985	21
1948	0.953061011248587	23
1949	0.745544313247452	24
1950	1.03119660276124	25
1951	0.905539704268828	26
1952	1.09577790091919	26
1953	1.00643716328339	27
1954	1.04890767508261	29
1955	0.63829543728872	30
1956	1.02197253913782	30
1957	0.798892946656269	30
1958	0.968902324830431	30
1959	0.863750713746475	31
1960	0.983754903977479	31
1961	1.02835394375241	31
1962	0.991532446193772	30
1963	1.18828554708779	30
1964	1.24595377832409	30
1965	1.21061818138478	30
1966	1.08869948218562	32
1967	0.887351128214597	33
1968	1.13221050164147	34
1969	0.608754888261969	34
1970	0.574101129185368	34
1971	0.645846095597658	34
1972	0.774968586164969	34
1973	0.988116332934366	34
1974	0.955728714536757	35
1975	0.86398100168395	35
1976	0.817774050369898	35
1977	0.782766514211883	36
1978	0.675530709881255	36
1979	0.895322122503509	36
1980	1.14709459120756	36
1981	0.956471159957466	36
1982	0.995062332054416	36
1983	0.980586825701259	36
1984	0.924342657032183	36
1985	0.90070619382708	36
1986	0.918324195399375	36
1987	0.898091699331718	36
1988	0.757527038575652	36
1989	0.881567386514095	36
1990	0.877574731584741	36
1991	1.28580804444542	36
1992	0.900990536699612	37
1993	0.999897798761375	37
1994	1.22231729611529	37
1995	1.26401603930255	37
1996	1.28186488895924	37
1997	1.39238597602844	37
1998	1.13317781259864	37
1999	0.95578926549546	37
2000	0.910586219006104	37
2001	0.948625496524438	37
2002	1.09464213972152	37
2003	0.926634116669502	37
2004	0.955474023375257	37
2005	0.949953069923859	37
2006	1.11089267468582	37
2007	0.946823313730454	37
2008	0.602449418453211	37
2009	0.732387303415845	37
2010	0.810790226949581	37
2011	0.820360326173141	36
2012	0.9312513040965	36
2013	0.893737946059294	35
2014	1.08906062500921	35
2015	1.15215903930245	35
2016	1.36124140775897	34
2017	1.11402197814022	32
2018	1.031697840898	32
2019	1.25468586099755	29
2020	1.15123831202001	27
2021	0.97589268759702	16
