# Supplementary material for: Warming-induced drought leads to tree growth decline in subtropics: Evidence from tree rings in central China
Source: Front Plant Sci. 2022 Sep 23;13:964400. doi: 10.3389/fpls.2022.964400 (PMC9539437; doi:10.3389/fpls.2022.964400)
Supplement: Supplementary file 1 [file Data_Sheet_1.zip › std chron/LTLF .csv]

	std	samp.depth
1941	0.895545305260204	1
1942	1.08744406333129	1
1943	1.14467846968839	1
1944	0.957992635936826	1
1945	1.16154113741523	1
1946	0.824012000455179	1
1947	0.741092006407263	4
1948	0.750730276518175	4
1949	0.855809183666805	4
1950	0.672288136770437	4
1951	1.18056907754627	4
1952	1.12290358169806	5
1953	0.625682049814708	7
1954	0.790451634677696	7
1955	0.982027442685823	9
1956	0.870917396607039	9
1957	1.00286659110818	9
1958	1.18759221151319	9
1959	1.24377171031436	10
1960	1.25672009714995	11
1961	1.17421112644855	13
1962	0.953417011235498	13
1963	1.11183623742831	13
1964	1.03199155812491	15
1965	0.781940346162243	16
1966	0.987434244771244	17
1967	1.10464475398952	20
1968	1.06747478768557	21
1969	0.88250087128215	22
1970	0.841089601805145	23
1971	0.985048414193016	25
1972	1.1302111476466	25
1973	1.11251137210148	27
1974	1.08946808541997	27
1975	1.04689573983474	30
1976	0.533560662312887	31
1977	0.827019307045717	31
1978	1.01879600935246	31
1979	1.16245590541074	31
1980	1.16281903364338	31
1981	1.02966967963445	31
1982	1.10443667615361	31
1983	1.02200076730586	31
1984	1.06016354292646	31
1985	1.08225090138988	31
1986	1.01502255815778	31
1987	0.698905311204201	31
1988	0.744569431393851	31
1989	0.758533962439852	31
1990	0.744397168114508	31
1991	0.778926545319692	31
1992	0.941163577395161	31
1993	0.991517868406059	31
1994	1.0296202853901	31
1995	1.22890948952074	31
1996	1.17564192198107	31
1997	1.06292929622189	31
1998	1.00851451950827	31
1999	1.09505589731404	31
2000	0.973545512027434	31
2001	1.0366650133116	31
2002	1.04176936735488	31
2003	1.04485758777049	31
2004	0.829558524670291	31
2005	0.864904127319924	31
2006	0.870642174393357	31
2007	0.84378029338485	31
2008	0.869942044519469	31
2009	0.906579860631314	29
2010	0.905372895623145	29
2011	0.897710805645875	29
2012	0.858824197465971	29
2013	1.13362704735833	29
2014	1.0327805617525	28
2015	1.3001595449017	27
2016	1.33498406941329	27
2017	1.27561632427419	27
2018	1.29206395174537	24
2019	0.854353782307359	18
2020	0.745349317213349	5
2021	0.322692014995626	4
