# Supplementary material for: Warming-induced drought leads to tree growth decline in subtropics: Evidence from tree rings in central China
Source: Front Plant Sci. 2022 Sep 23;13:964400. doi: 10.3389/fpls.2022.964400 (PMC9539437; doi:10.3389/fpls.2022.964400)
Supplement: Supplementary file 1 [file Data_Sheet_1.zip › std chron/LTPM .csv]

	std	samp.depth
1882	0.412720755483572	1
1883	0.333247332372563	1
1884	0.469454403854591	1
1885	0.90326846459847	1
1886	0.778370790491585	1
1887	0.904229504258763	1
1888	0.678244323129425	2
1889	0.714228757973053	2
1890	0.549018704361552	2
1891	0.927015325874636	3
1892	1.39474906969119	4
1893	1.33330813551838	4
1894	0.73836487747995	4
1895	0.494372357834933	4
1896	0.629315283403983	6
1897	0.909046497133822	7
1898	0.845321483035096	8
1899	0.893955167850718	8
1900	1.09073485892727	10
1901	0.81117093278973	10
1902	1.22908556255851	10
1903	1.09738836936744	10
1904	1.15776127033121	12
1905	1.39380121407058	14
1906	1.18109698644444	16
1907	0.925533322805183	18
1908	0.627712249116897	19
1909	0.77466190602719	19
1910	0.880235380977505	20
1911	0.733817919445459	20
1912	0.924604302345668	21
1913	0.954328107507944	21
1914	1.22059946177313	22
1915	1.39672699261766	22
1916	1.38612193746183	23
1917	1.00422487616577	23
1918	1.03093939621069	23
1919	1.22375764460875	25
1920	1.1519617830902	26
1921	0.892173795894738	26
1922	0.833487682162322	26
1923	1.02453876663356	26
1924	1.44743095653647	26
1925	1.16522096675022	26
1926	1.09060554503668	26
1927	0.930780618600377	27
1928	1.11434390070037	27
1929	1.13790664379825	28
1930	0.692325910625861	29
1931	0.687185835087802	29
1932	0.681596493956094	29
1933	0.786383977183617	29
1934	1.03640467578603	29
1935	1.35423792443481	29
1936	1.50383151624294	30
1937	1.43973887105806	30
1938	0.909508140469082	30
1939	0.7840039878527	30
1940	1.09389212532931	30
1941	0.900001125464436	30
1942	1.09275978962771	30
1943	1.42157992584244	30
1944	1.20699656068156	30
1945	0.877836249414503	30
1946	0.582236296440959	30
1947	0.872621147752757	30
1948	1.19113188904885	30
1949	1.35261808899934	30
1950	1.2171525078494	30
1951	1.26023755222995	30
1952	0.827135249577516	31
1953	1.0403909456976	31
1954	0.711186851854467	31
1955	0.779983537107339	31
1956	0.386752878425026	31
1957	0.458177024735177	31
1958	0.552869433854452	31
1959	0.930856291057318	31
1960	1.07162248776769	31
1961	1.13159229221115	31
1962	1.35539130727663	31
1963	1.57944334018633	31
1964	1.37933970549715	31
1965	1.56849673806843	31
1966	1.52567434887497	31
1967	0.995753286164675	31
1968	0.990941803278078	31
1969	1.23512509115319	31
1970	0.789928128739689	31
1971	0.944316392971269	31
1972	0.909921089286517	31
1973	0.847127728451434	31
1974	1.37168353254176	31
1975	1.2119194887904	31
1976	1.04989613722501	31
1977	0.763987753150572	31
1978	0.927570875323334	31
1979	0.853705547147294	31
1980	1.1573610026937	31
1981	1.42878127771506	31
1982	1.16145014620188	31
1983	1.10105042218761	31
1984	1.40105243728289	31
1985	1.25118476950117	30
1986	0.711416425990826	30
1987	0.768147893701398	30
1988	0.879554574232533	30
1989	0.667398222925091	30
1990	0.715518777766985	30
1991	0.706569276523284	30
1992	0.994302592062907	30
1993	0.788226184262982	30
1994	0.824231476772115	30
1995	0.780063144286842	30
1996	0.90728664222865	30
1997	1.00664605653766	30
1998	1.10452814801408	30
1999	0.894822624966356	30
2000	0.898527300800712	30
2001	0.693860832088887	30
2002	0.878751397158834	30
2003	0.863226668128048	30
2004	0.897680252871043	29
2005	0.982124407288394	29
2006	0.69580705108282	29
2007	1.0304658770432	29
2008	0.825039328395439	29
2009	0.453905600589007	29
2010	0.41325239067742	28
2011	0.464135637684988	28
2012	0.559556614047371	28
2013	0.578601436266487	28
2014	0.674846891088058	27
2015	0.715096407854786	26
2016	0.680044852772728	25
2017	0.675949075981982	22
2018	0.544089475904688	22
2019	0.440718528352595	21
2020	0.552210116613197	21
2021	0.416280525185972	11
